# Supplementary material for: Transcriptome analysis associated with polysaccharide synthesis and their antioxidant activity in Cyclocarya paliurus leaves of different developmental stages
Source: PeerJ. 2021 Jun 14;9:e11615. doi: 10.7717/peerj.11615 (PMC8210810; doi:10.7717/peerj.11615)
Supplement: Supplemental Information 5 [file peerj-09-11615-s005.xlsx]

## Sheet: Sheet1
Table S5 Gene expression in polysaccharide biosynthesis pathway
gene	F1	F2	F3	F4
TRINITY_DN98562_c0_g1	0.159952	0.274497	0	0
TRINITY_DN98009_c0_g1	0	0	0	0
TRINITY_DN97571_c1_g4	19.2255	16.5887	46.0716	125.649
TRINITY_DN97446_c5_g2	3051.1	404.706	23.12	0.0961437
TRINITY_DN97364_c0_g5	0.311262	0.246759	1.6946	0.163305
TRINITY_DN96822_c1_g4	19.7393	22.9608	5.02848	9.23996
TRINITY_DN96822_c1_g1	24.9089	32.4224	20.9772	43.1267
TRINITY_DN96635_c0_g1	621.165	193.614	11.2689	5.38806
TRINITY_DN95773_c1_g1	16.9408	47.115	175.468	61.7206
TRINITY_DN95705_c0_g3	75.3159	49.8815	20.5989	39.9279
TRINITY_DN95497_c2_g1	0.145316	0.224239	0.762101	0.183967
TRINITY_DN95388_c1_g6	18.2793	20.4431	42.8266	7.06957
TRINITY_DN94984_c0_g4	2.69423	1.65231	0.117351	4.09354
TRINITY_DN94648_c0_g4	18.9946	28.8264	18.4221	37.4092
TRINITY_DN93742_c2_g1	53.5329	28.2526	3.24879	2.24557
TRINITY_DN93239_c0_g2	19.458	18.2617	5.41296	19.4448
TRINITY_DN92951_c3_g1	2.83397	5.0211	7.11828	2.01294
TRINITY_DN92316_c0_g10	1.09332	0.801347	0.180128	1.32928
TRINITY_DN92316_c0_g1	15.9132	27.9316	4.67482	12.2927
TRINITY_DN92244_c2_g3	77.5641	29.3839	4.04377	15.9619
TRINITY_DN92023_c2_g7	0.218976	0	0.193938	0.0110258
TRINITY_DN92023_c2_g3	358.805	142.879	2.46362	11.841
TRINITY_DN91806_c0_g3	4.66041	9.96856	10.6623	32.0768
TRINITY_DN91459_c1_g3	2.35638	1.99989	2.43229	1.74487
TRINITY_DN91060_c3_g5	40.9544	50.5078	108.445	20.1987
TRINITY_DN90463_c2_g1	22.1621	20.1844	68.6979	82.2248
TRINITY_DN89907_c1_g2	7.98939	5.83943	8.8929	3.98713
TRINITY_DN89825_c1_g6	0.547274	0.327141	0.0244393	0.175724
TRINITY_DN89461_c0_g3	9.62856	11.64	8.30569	8.64251
TRINITY_DN89461_c0_g1	5.13225	2.50198	0.825701	5.55281
TRINITY_DN89363_c3_g4	83.1557	118.909	822.188	1127.28
TRINITY_DN89363_c0_g1	0	0	0	1.84203
TRINITY_DN89112_c2_g6	3.53688	3.31916	0.042591	1.97821
TRINITY_DN89112_c2_g1	2.28914	2.14936	2.12608	1.40372
TRINITY_DN88611_c1_g1	6.04355	5.61708	3.05823	6.36747
TRINITY_DN87865_c1_g5	8.94863	7.17299	1.33339	5.36575
TRINITY_DN87479_c0_g1	108.111	72.9206	7.26395	0.864556
TRINITY_DN84086_c1_g1	19.5768	12.4621	2.20592	13.1904
TRINITY_DN83904_c0_g4	2.01835	0.232147	0.0977079	0.104303
TRINITY_DN83861_c1_g2	6.50821	7.94602	12.4498	9.95181
TRINITY_DN83861_c1_g1	3.87317	3.63743	0.674467	2.94954
TRINITY_DN83830_c3_g2	23.4317	42.2935	5.86857	143.371
TRINITY_DN83458_c1_g5	17.965	52.5867	250.111	118.093
TRINITY_DN83085_c1_g5	2.69611	0	2.12671	10.8561
TRINITY_DN82758_c0_g7	0.836138	0	0.809251	0.0851359
TRINITY_DN82527_c0_g2	42.7947	49.7699	5.8542	59.8087
TRINITY_DN82117_c0_g5	10.3271	3.96339	3.05057	4.88507
TRINITY_DN79109_c0_g1	1.05284	0.181189	0.172688	0.083945
TRINITY_DN78206_c0_g2	0	0.499177	0	0
TRINITY_DN77554_c0_g2	0.0322364	0.910465	0	0
TRINITY_DN76754_c0_g1	0.601176	0	0.019957	0
TRINITY_DN75066_c0_g1	0.644228	0.609986	0	0.105991
TRINITY_DN69133_c0_g1	1.06865	0.0074736	0.0676277	0.056635
TRINITY_DN63399_c0_g1	0	0.927223	0	0
TRINITY_DN61687_c0_g1	0.509985	0	0.017235	0
TRINITY_DN60941_c0_g1	0.852664	0.304309	0	0
TRINITY_DN55690_c0_g1	1.04299	0	0	0.029938
TRINITY_DN4992_c0_g1	0.455587	0	0	0
TRINITY_DN43572_c0_g1	0	1.13689	0	0
TRINITY_DN34736_c0_g1	0.870042	0	0	0
TRINITY_DN23511_c0_g1	0	0.464447	0	0
TRINITY_DN209523_c0_g1	0	0	0.34358	0
TRINITY_DN202488_c0_g1	0.82985	0.161019	0	0
TRINITY_DN201517_c0_g1	0.194766	0.142031	0.278986	0
TRINITY_DN193194_c0_g1	0	0	5.12513	0
TRINITY_DN174495_c0_g1	0.411604	0	0	0.622097
TRINITY_DN171131_c0_g1	1.014	0	0	0
TRINITY_DN17106_c0_g1	0	0.164415	0	0
TRINITY_DN168623_c0_g1	0	0.194993	0.0517487	0
TRINITY_DN158821_c0_g1	0.244832	0.0428343	0	0
TRINITY_DN150323_c0_g1	0.319865	0	0	0
TRINITY_DN138012_c0_g1	0	0	0	0
TRINITY_DN136939_c0_g1	0	0.490123	0	0
TRINITY_DN135715_c0_g1	0.640455	0	0	0
TRINITY_DN125684_c0_g1	0	0.195032	0	0.4169
TRINITY_DN111884_c0_g1	0.339673	0	0	0
TRINITY_DN107831_c0_g1	0	0	3.14077	0
