# Supplementary material for: Transcriptome analysis associated with polysaccharide synthesis and their antioxidant activity in Cyclocarya paliurus leaves of different developmental stages
Source: PeerJ. 2021 Jun 14;9:e11615. doi: 10.7717/peerj.11615 (PMC8210810; doi:10.7717/peerj.11615)
Supplement: Supplemental Information 6 [file peerj-09-11615-s006.xlsx]

## Sheet: Sheet1
Table S6 The content of polysaccharides in C. paliurus leaves at different developmental stages
Stages	Polysaccharide content（mg/g)
F1	11.7384
	10.6579
	11.2835
	10.2029
	9.17919
	10.3735
F2	16.0607
	14.2977
	13.4446
	12.4778
	12.3072
	10.3735
F3	19.9849
	18.9612
	15.2645
	13.8996
	13.8996
	16.2314
F4	19.1318
	17.2551
	13.6721
	12.9328
	15.8333
	11.9659
