# Supplementary material for: Transcriptome analysis associated with polysaccharide synthesis and their antioxidant activity in Cyclocarya paliurus leaves of different developmental stages
Source: PeerJ. 2021 Jun 14;9:e11615. doi: 10.7717/peerj.11615 (PMC8210810; doi:10.7717/peerj.11615)
Supplement: Supplemental Information 7 [file peerj-09-11615-s007.xlsx]

## Sheet: Sheet1
Table S7 Scavenging activity (%) of DPPH radicals of C. paliurus polysaccharides extracted from leaves at different developmental stages
Polysaccharide concentration	stages	DPPH free radical scavenging rate(%)
1mg/ml	F1-1	0.196168
	F1-2	0.375973
	F1-3	0.424067
	F2-1	0.204949
	F2-2	0.0608661
	F2-3	0.182997
	F3-1	0.112153
	F3-2	0.0500898
	F3-3	0.256835
	F4-1	0.0105767
	F4-2	0.00558771
	F4-3	0.0644582
	Vc-1	0.95851
	Vc-2	0.946497
	Vc-3	0.918754
2mg/ml	F1-1	0.377778
	F1-2	0.367172
	F1-3	0.385859
	F2-1	0.310606
	F2-2	0.163131
	F2-3	0.349495
	F3-1	0.370202
	F3-2	0.208586
	F3-3	0.44697
	F4-1	0.0727273
	F4-2	0.00757576
	F4-3	0.114646
	Vc-1	0.951301
	Vc-2	0.95661
	Vc-3	0.918522
4mg/ml	F1-1	0.488437
	F1-2	0.812211
	F1-3	0.956522
	F2-1	0.626272
	F2-2	0.413043
	F2-3	0.675301
	F3-1	0.40148
	F3-2	0.876503
	F3-3	0.714616
	F4-1	0.194265
	F4-2	0.161425
	F4-3	0.188714
	Vc-1	0.965511
	Vc-2	0.902464
	Vc-3	0.958987
6mg/ml	F1-1	0.635963
	F1-2	0.935326
	F1-3	0.919647
	F2-1	0.733464
	F2-2	0.469378
	F2-3	0.761881
	F3-1	0.482117
	F3-2	0.832435
	F3-3	0.839294
	F4-1	0.254777
	F4-2	0.194512
	F4-3	0.304753
	Vc-1	0.949427
	Vc-2	0.909754
	Vc-3	0.970812
8mg/ml	F1-1	0.956075
	F1-2	0.829907
	F1-3	0.988785
	F2-1	0.827103
	F2-2	0.521028
	F2-3	0.995327
	F3-1	0.618692
	F3-2	0.87243
	F3-3	0.837383
	F4-1	0.365888
	F4-2	0.200467
	F4-3	0.36729
	Vc-1	0.963112
	Vc-2	0.966567
	Vc-3	0.930284
10mg/ml	F1-1	0.809242
	F1-2	1.04601
	F1-3	0.901659
	F2-1	0.850908
	F2-2	0.683452
	F2-3	0.908373
	F3-1	0.529423
	F3-2	0.886256
	F3-3	0.918641
	F4-1	0.321682
	F4-2	0.255924
	F4-3	0.536532
	Vc-1	0.929264
	Vc-2	0.982091
	Vc-3	0.97828
