# Supplementary material for: Transcriptome analysis associated with polysaccharide synthesis and their antioxidant activity in Cyclocarya paliurus leaves of different developmental stages
Source: PeerJ. 2021 Jun 14;9:e11615. doi: 10.7717/peerj.11615 (PMC8210810; doi:10.7717/peerj.11615)
Supplement: Supplemental Information 8 [file peerj-09-11615-s008.xlsx]

## Sheet: Sheet1
Table S8 Scavenging activity (%) of superoxide radicals of C. paliurus polysaccharides extracted from leaves at different developmental stages
Polysaccharide concentration	stages	Hydroxyl radical scavenging rate(%)
0.5mg/ml	F1-1	0.0812232
	F1-2	0.0855084
	F1-3	0.0543436
	F2-1	0.0886249
	F2-2	0.0701208
	F2-3	0.0436307
	F3-1	0.0500584
	F3-2	0.0720686
	F3-3	0.0165563
	F4-1	0.0444098
	F4-2	0.06194
	F4-3	0.0475263
	Vc-1	0.895997
	Vc-2	0.923931
	Vc-3	0.897542
1mg/ml	F1-1	0.139072
	F1-2	0.208607
	F1-3	0.245255
	F2-1	0.206728
	F2-2	0.202781
	F2-3	0.14283
	F3-1	0.166698
	F3-2	0.153918
	F3-3	0.19019
	F4-1	0.184928
	F4-2	0.221011
	F4-3	0.204473
	Vc-1	0.91074
	Vc-2	0.904851
	Vc-3	0.943553
2mg/ml	F1-1	0.265091
	F1-2	0.238328
	F1-3	0.213518
	F2-1	0.264895
	F2-2	0.221137
	F2-3	0.234225
	F3-1	0.266068
	F3-2	0.248486
	F3-3	0.155108
	F4-1	0.241063
	F4-2	0.246337
	F4-3	0.180504
	Vc-1	0.969049
	Vc-2	0.901992
	Vc-3	0.953644
4mg/ml	F1-1	0.28513
	F1-2	0.284545
	F1-3	0.317092
	F2-1	0.301501
	F2-2	0.284935
	F2-3	0.254726
	F3-1	0.244787
	F3-2	0.249854
	F3-3	0.203859
	F4-1	0.272851
	F4-2	0.274995
	F4-3	0.230754
	Vc-1	0.968231
	Vc-2	0.947051
	Vc-3	0.915677
6mg/ml	F1-1	0.221232
	F1-2	0.371353
	F1-3	0.420381
	F2-1	0.285049
	F2-2	0.224271
	F2-3	0.350891
	F3-1	0.301053
	F3-2	0.243517
	F3-3	0.170583
	F4-1	0.295381
	F4-2	0.302269
	F4-3	0.283833
	Vc-1	0.956381
	Vc-2	0.957769
	Vc-3	0.928784
8mg/ml	F1-1	0.323821
	F1-2	0.494451
	F1-3	0.48375
	F2-1	0.335513
	F2-2	0.289734
	F2-3	0.349386
	F3-1	0.390606
	F3-2	0.349386
	F3-3	0.262188
	F4-1	0.520809
	F4-2	0.30321
	F4-3	0.312723
	Vc-1	0.968489
	Vc-2	0.959788
	Vc-3	0.914784
10mg/ml	F1-1	0.374357
	F1-2	0.473684
	F1-3	0.446577
	F2-1	0.435892
	F2-2	0.298575
	F2-3	0.436882
	F3-1	0.398101
	F3-2	0.388603
	F3-3	0.331025
	F4-1	0.348239
	F4-2	0.390384
	F4-3	0.454096
	Vc-1	0.954382
	Vc-2	0.973199
	Vc-3	0.925454
