# Supplementary material for: Transcriptome analysis associated with polysaccharide synthesis and their antioxidant activity in Cyclocarya paliurus leaves of different developmental stages
Source: PeerJ. 2021 Jun 14;9:e11615. doi: 10.7717/peerj.11615 (PMC8210810; doi:10.7717/peerj.11615)
Supplement: Supplemental Information 9 [file peerj-09-11615-s009.xlsx]

## Sheet: Sheet1
Table S9 Scavenging activity (%) of hydroxyl radicals of C. paliurus polysaccharides extracted from leaves at different developmental stages
Polysaccharide concentration	stages	Superoxide anion radical scavenging rate(%)
0.0625mg/ml	F1-1	0.186857
	F1-2	0.173397
	F1-3	0.19715
	F2-1	0.141726
	F2-2	0.216944
	F2-3	0.149644
	F3-1	0.112431
	F3-2	0.193191
	F3-3	0.165479
	F4-1	0.167063
	F4-2	0.146477
	F4-3	0.194774
	Vc-1	0.084951
	Vc-2	0.119257
	Vc-3	0.061954
0.125mg/ml	F1-1	0.334125
	F1-2	0.238321
	F1-3	0.327791
	F2-1	0.225653
	F2-2	0.163895
	F2-3	0.266033
	F3-1	0.22882
	F3-2	0.177356
	F3-3	0.208234
	F4-1	0.202692
	F4-2	0.10293
	F4-3	0.273159
	Vc-1	0.1964
	Vc-2	0.201731
	Vc-3	0.252122
0.25mg/ml	F1-1	0.421219
	F1-2	0.43943
	F1-3	0.394299
	F2-1	0.35867
	F2-2	0.369755
	F2-3	0.344418
	F3-1	0.328583
	F3-2	0.317498
	F3-3	0.29612
	F4-1	0.333333
	F4-2	0.289786
	F4-3	0.2692
	Vc-1	0.467849
	Vc-2	0.486522
	Vc-3	0.439174
0.5mg/ml	F1-1	0.538401
	F1-2	0.517815
	F1-3	0.509897
	F2-1	0.532067
	F2-2	0.517815
	F2-3	0.511481
	F3-1	0.543943
	F3-2	0.509897
	F3-3	0.53365
	F4-1	0.444972
	F4-2	0.434679
	F4-3	0.437846
	Vc-1	0.662422
	Vc-2	0.614114
	Vc-3	0.648073
1mg/ml	F1-1	0.550277
	F1-2	0.552652
	F1-3	0.537609
	F2-1	0.565321
	F2-2	0.508314
	F2-3	0.567696
	F3-1	0.554236
	F3-2	0.585907
	F3-3	0.585115
	F4-1	0.539984
	F4-2	0.430721
	F4-3	0.451306
	Vc-1	0.731784
	Vc-2	0.765967
	Vc-3	0.787512
