# Supplementary material for: Transcriptome analysis associated with polysaccharide synthesis and their antioxidant activity in Cyclocarya paliurus leaves of different developmental stages
Source: PeerJ. 2021 Jun 14;9:e11615. doi: 10.7717/peerj.11615 (PMC8210810; doi:10.7717/peerj.11615)
Supplement: Supplemental Information 10 [file peerj-09-11615-s010.xlsx]

## Sheet: Sheet1
Table S10 The reducing power (FRAP value, μg/ml ) C. paliurus polysaccharides extracted from leaves at different developmental stages
Polysaccharide concentration	stages	FRAP value （ug/ml）
2mg/ml	F1-1	4.42353
	F1-2	13.5059
	F1-3	4.64706
	F2-1	5.37647
	F2-2	1.69412
	F2-3	7.92941
	F3-1	0.2
	F3-2	16.2235
	F3-3	5.07059
	F4-1	0.0235294
	F4-2	3.92941
	F4-3	1.27059
4mg/ml	F1-1	16.9176
	F1-2	38.0941
	F1-3	30.3412
	F2-1	23.8941
	F2-2	17.9765
	F2-3	23.2
	F3-1	22.5882
	F3-2	24.5529
	F3-3	20.0588
	F4-1	7.97647
	F4-2	2.70588
	F4-3	6.4
6mg/ml	F1-1	43.6235
	F1-2	49.4
	F1-3	44.4471
	F2-1	21.3412
	F2-2	21.7059
	F2-3	25.6588
	F3-1	26.8588
	F3-2	37.4706
	F3-3	22.0824
	F4-1	6.30588
	F4-2	6.22353
	F4-3	7.03529
8mg/ml	F1-1	48.0118
	F1-2	63.8706
	F1-3	64.9529
	F2-1	23.8118
	F2-2	25.7059
	F2-3	28.4471
	F3-1	34.7647
	F3-2	38.5294
	F3-3	28.0588
	F4-1	5.16471
	F4-2	7.23529
	F4-3	6.22353
10mg/ml	F1-1	63.5294
	F1-2	80.4824
	F1-3	57.7765
	F2-1	20.3176
	F2-2	26.4235
	F2-3	29.7529
	F3-1	33.7294
	F3-2	44.6706
	F3-3	31.8471
	F4-1	9.15294
	F4-2	8.35294
	F4-3	13.2471
